# Supplementary material for: Four in one—Combination therapy using live Lactococcus lactis expressing three therapeutic proteins for the treatment of chronic non-healing wounds
Source: PLoS One. 2022 Feb 28;17(2):e0264775. doi: 10.1371/journal.pone.0264775 (PMC8884502; doi:10.1371/journal.pone.0264775)
Supplement: S2 Appendix — Excel containing all raw data from the studies presented in this publication. (XLSX) [file pone.0264775.s002.xlsx]

## Sheet: Wound healing
Treatment group	Animal	Wound Area (mm2) & % relative to Day 0					Wound Area closed by contraction (mm2) & % relative to Day 0					Wound Area closed by re-epithelialisation (mm2) & % relative to Day 0				Initiation of the healing - visual								Angiogenic score
		d0	d4	d4/d0	d8	d8/d0	d0	d4	d4/d0	d8	d8/d0	d4 (re-ep)	d4re-ep/d0	d8 (re-ep)	d8re-ep/d0	1	2	3	4	5	6	7	8	D4 Obs1	D4 Obs2	D8 Obs1	D8 Obs2
		(mm2)	(mm2)	(%)	(mm2)	(%)	(mm2)	(mm2)	(%)	(mm2)	(%)	(mm2)	(%)	(mm2)	(%)	1	1	1	1	1	1	1	1	2	2	3	4	2	3.5
AUP1602-C in Formulation Vehicle	12.01	105.1	74.3	70.7	20.4	19.4	105.1	88.8	15.6	61.5	41.5	14.5	13.8	41.1	39.1	0	1	1	1	1	1	1	1	2	2	4	3	2	3.5
	12.02	97.9	67.3	68.8	12.2	12.4	97.9	83.4	14.8	64.7	33.9	16.1	16.4	52.5	53.7	1	1	1	1	1	1	1	1	1	2	4	4	1.5	4
	12.03	105.4	57	54.1	7.8	7.4	105.4	63.3	40	49.1	53.4	6.3	5.9	41.3	39.2	0	1	1	1	1	1	1	1	3	3	4	3	3	3.5
	12.04	98.7	70.6	71.5	6.1	6.2	98.7	78.1	20.9	60	39.3	7.6	7.7	53.9	54.6	1	0	1	1	1	1	1	1	2	2	2	2	2	2
	12.05	102.1	76.5	75	31.3	30.7	102.1	89.8	12	83.5	18.2	13.3	13	52.2	51.2	0	1	1	1	1	1	1	1	3	3	3	3	3	3
	12.06	110.5	82.6	74.7	10	9.1	110.5	90.4	18.2	74.2	32.9	7.8	7.1	64.1	58	0	0	1	1	1	1	1	1	1	2	2	2	1.5	2
	12.07	117.1	91.5	78.2	14.9	12.8	117.1	100.7	14	68.6	41.4	9.1	7.8	53.6	45.8	0	0	1	1	1	1	1	1	2	3	2	2	2.5	2
	12.08	113.1	82.9	73.3	6	5.3	113.1	93.2	17.5	68.9	39.1	10.3	9.1	62.9	55.6	0	0	1	1	1	1	1	1	3	3	3	3	3	3
	12.09	101.7	78.8	77.5	15	14.8	101.7	92.6	9	70.7	30.5	13.8	13.5	55.7	54.7	0	0	1	1	1	1	1	1	2	2	3	3	2	3
	12.1	110.9	82.1	74.1	8.3	7.5	110.9	95.4	13.9	73.5	33.7	13.3	12	65.2	58.8	3	5	10	10	10	10	10	10					#DIV/0!	#DIV/0!
Mean area		106.3	76.4	71.8	13.2	12.5	106.3	87.6	17.6	67.5	36.4	11.2	10.6	54.3	51.1	10	10	10	10	10	10	10	10					#DIV/0!	#DIV/0!
standard deviation		6.4	9.7	6.9	7.8	7.7	6.4	10.6	8.5	9.4	9.1	3.4	3.5	8.5	7.3	30	50	100	100	100	100	100	100					#DIV/0!	#DIV/0!
standard error		2	3.1	2.2	2.5	2.4	2	3.3	2.7	3	2.9	1.1	1.1	2.7	2.3													#DIV/0!	#DIV/0!
Formulation Vehicle	12.11	114.1	79.3	69.5	85.2	74.7	114.1	100.1	12.2	106.2	6.9	20.9	18.3	21	18.4	0	0	0	0	0	0	0	0	0	0	1	1	0	1
	12.12	110.4	98.2	89	89.6	81.2	110.4	112.7	-2.2	105.9	4.1	14.5	13.1	16.3	14.7	0	0	0	0	0	0	0	0	0	0	0	0	0	0
	12.13	102.6	92.2	89.9	90.1	87.8	102.6	107.4	-4.7	103.3	-0.7	15.2	14.8	13.2	12.9	0	0	0	0	0	0	0	0	0	0	1	1	0	1
	12.14	91.3	83.8	91.8	84	92	91.3	97.3	-6.6	94	-2.9	13.5	14.8	10	10.9	0	0	0	0	0	0	0	0	0	0	1	1	0	1
	12.15	100.5	81.4	81	70.5	70.1	100.5	94	6.5	83.8	16.6	12.5	12.5	13.3	13.2	0	0	0	0	0	0	0	0	0	0	1	1	0	1
	12.16	104.2	98.9	94.9	89.3	85.7	104.2	106.3	-2.1	99	4.9	7.4	7.1	9.7	9.3	0	0	0	0	0	0	0	0	0	0	0	0	0	0
	12.17	104.6	93.7	89.6	87.9	84.1	104.6	106.5	-1.8	99.9	4.5	12.8	12.3	11.9	11.4	0	0	0	0	0	0	0	0	0	0	1	1	0	1
	12.18	103	87.3	84.7	81.4	79	103	99.6	3.3	94.8	8	12.3	12	13.4	13	0	0	0	0	0	0	0	0	0	0	1	1	0	1
	12.19	95	82.7	87	92	96.9	95	94.2	0.8	100	-5.3	11.6	12.2	8	8.4	0	0	0	0	0	0	0	0	0	0	0	0	0	0
	12.2	111.1	95.5	86	92.6	83.4	111.1	103.2	7.1	101.6	8.5	7.7	6.9	9	8.1	0	0	0	0	0	0	0	0	0	0	1	1	0	1
Mean area		103.7	89.3	86.3	86.3	83.5	103.7	102.2	1.2	98.8	4.5	12.9	12.4	12.6	12	0	0	0	0	0	0	0	0
standard deviation		7.1	7.3	7.1	6.6	7.9	7.1	6.2	5.9	6.7	6.3	3.8	3.4	3.9	3.1	10	10	10	10	10	10	10	10
standard error		2.2	2.3	2.2	2.1	2.5	2.2	1.9	1.9	2.1	2	1.2	1.1	1.2	1	0	0	0	0	0	0	0	0
Additional control group for the manuscript revision below (data from separate study)
Treatment group	Animal	Wound Area (mm2) & % relative to Day 0					Wound Area closed by contraction (mm2) & % relative to Day 0					Wound Area closed by re-epithelialisation (mm2) & % relative to Day 0
		d0	d4	d4/d0	d8	d8/d0	d0	d4	d4/d0	d8	d8/d0	d4 (re-ep)	d4reep/d0	d8 (re-ep)	d8reep/d0
		(mm2)	(mm2)	(%)	(mm2)	(%)	(mm2)	(mm2)	(%)	(mm2)	(%)	(mm2)	(%)	(mm2)	(%)
PBS	3.01	118.2	85.2	72.1	62.2	52.6	118.19	95.9	18.9	79.7	32.6	10.6	9	17.5	14.8
	3.02	103.6	87.7	84.7	57.1	55.1	103.57	98.2	5.2	76.6	26.1	10.5	10.1	19.5	18.8
	3.03	112	109	97.3	56.9	50.8	111.99	117.4	-4.9	84	25	8.5	7.6	27.1	24.2
	3.04	110.5	91.1	82.5	75	67.9	110.47	107.2	3	94.4	14.5	16	14.5	19.4	17.6
	3.05	112.1	93	83	65	58	112.05	104.3	6.9	84.3	24.7	11.3	10.1	19.3	17.3
	3.06	120.5	107.5	89.2	85.4	70.9	120.51	114.3	5.2	103.5	14.2	6.7	5.6	18.1	15
	3.07	118.4	99.1	83.7	74.3	62.7	118.39	105.7	10.7	94.8	20	6.5	5.5	20.5	17.3
	3.08	123.3	112	90.8	91.5	74.2	123.33	114.2	7.4	106	14	2.2	1.8	14.5	11.8
Mean area		114.8	98.1	85.4	70.9	61.5	114.81	107.1	6.6	90.4	21.4	9	8	19.5	17.1
standard deviation		6.4	10.3	7.4	12.9	8.8	6.44	7.8	6.7	10.9	6.8	4.1	3.8	3.6	3.6
standard error		2.3	3.7	2.6	4.6	3.1	2.28	2.8	2.4	3.9	2.4	1.4	1.4	1.3	1.3
Control bacteria	3.25	95.6	91.4	95.6	64.4	67.4	95.55	92.9	2.8	83.3	12.9	1.5	1.6	18.9	19.8
	3.26	101.4	86.8	85.6	39	38.5	101.39	92	9.2	61.1	39.8	5.3	5.2	22.1	21.8
	3.27	112.8	114.8	101.8	57.5	51	112.79	114.8	-1.8	77.6	31.2	0	0	20.1	17.9
	3.28	107.4	80.6	75	19.1	17.8	107.42	90.3	15.9	51.6	52	9.7	9.1	32.5	30.2
	3.29	113.9	88.5	77.7	33.2	29.1	113.88	93.7	17.7	53.6	52.9	5.2	4.6	20.4	17.9
	3.3	101.5	90.1	88.8	39.5	38.9	101.46	93	8.3	56.9	44	2.9	2.9	17.4	17.1
	3.31	97.4	85.7	88	58.7	60.3	97.4	87.5	10.2	64.6	33.6	1.8	1.8	5.9	6.1
	3.32	106.5	80.6	75.6	42.4	39.8	106.53	88.8	16.7	57.6	46	8.2	7.7	15.2	14.2
Mean area		104.6	89.8	86	44.2	42.8	104.55	94.1	9.9	63.3	39	4.3	4.1	19.1	18.1
standard deviation		6.7	10.9	9.6	15.1	16.2	6.75	8.6	6.9	11.4	13.1	3.4	3.1	7.4	6.8
standard error		2.4	3.8	3.4	5.3	5.7	2.39	3.1	2.4	4	4.6	1.2	1.1	2.6	2.4
AUP1601	3.49	100.5	95.9	95.4	42.2	42	100.51	95.9	4.6	56.6	43.7	0	0	14.4	14.3
	3.5	108.5	80.9	74.5	29.2	26.9	108.53	87.6	19.3	51.9	52.2	6.7	6.2	22.8	21
	3.51	111.7	72.4	64.8	5.7	5.1	111.71	83	25.7	40	64.2	10.6	9.5	34.3	30.7
	3.52	99.6	71	71.3	19.4	19.5	99.56	76	23.7	36.2	63.7	5	5	16.8	16.9
	3.53	105.7	79.3	75	37.7	35.7	105.72	85.6	19	52	50.8	6.3	6	14.3	13.5
	3.54	95.5	82	85.9	29.4	30.8	95.46	82.9	13.1	39.5	58.6	1	1	10.1	10.6
	3.55	116	86.9	74.9	6.6	5.7	115.97	101.8	12.2	48.2	58.5	14.9	12.9	41.5	35.8
	3.56	102.9	70.4	68.4	27.6	26.8	102.94	72.2	29.9	49.7	51.7	1.7	1.7	22.1	21.5
Mean area		105	79.8	76.3	24.7	24.1	105.05	85.6	18.4	46.8	55.4	4.9	5.3	22	20.5
standard deviation		6.8	8.7	9.9	13.3	13.3	6.8	9.7	8.2	7.3	7	3.9	4.4	10.8	8.8
standard error		2.4	3.1	3.5	4.7	4.7	2.4	3.4	2.9	2.6	2.5	1.4	1.6	3.8	3.1
rhFGF2 + rmIL4 + rhCSF1 in PBS	3.73	117.7	98.2	83.4	67.8	57.6	117.66	100.6	14.5	82.8	29.7	2.4	2.1	15	12.7
	3.74	126.2	105.1	83.3	56.7	44.9	126.24	111.2	11.9	81	35.8	6.1	4.8	24.3	19.3
	3.75	100.7	81.9	81.4	52.6	52.3	100.66	95.7	4.9	62	38.4	13.8	13.7	9.4	9.3
	3.76	103.1	86.5	83.9	54.6	52.9	103.08	92.6	10.2	73.1	29.1	6	5.9	18.5	18
	3.77	98.3	68.6	69.8	35.9	36.5	98.33	77.9	20.8	56.7	42.3	9.3	9.4	20.8	21.2
	3.78	109.5	85.9	78.5	23.4	21.4	109.47	96.2	12.2	64.6	40.9	10.3	9.4	41.2	37.7
	3.79	102.2	86.1	84.3	61.1	59.9	102.16	89.2	12.7	75.6	26	3.1	3	14.4	14.1
	3.8	114.3	84.7	74	45.6	39.8	114.35	95.3	16.7	65.9	42.4	10.6	9.3	20.3	17.8
Mean area		109	87.1	79.8	49.7	45.7	108.99	94.8	13	70.2	35.6	8	7.2	20.5	18.8
standard deviation		9.8	10.9	5.3	14.3	12.8	9.76	9.5	4.7	9.3	6.5	4	3.9	9.6	8.6
standard error		3.4	3.8	1.9	5.1	4.5	3.45	3.3	1.6	3.3	2.3	1.4	1.4	3.4	3

## Sheet: Histology compiled
		Granulation tissue depth (µm)	PSR (pixels)				PSR (%)				PSR (% AUP16 vs Vehicle)				Neut (cells)				Neut (% AUP16 vs Vehicle)				F4-80 (pixels)				F4-80 (%)				F4-80 (% AUP16 vs Vehicle)				CD31 (pixels)				CD31 (%)				CD31 (% AUP16 vs Vehicle)				BrdU (cells)
AUP16	ID	Total	Total	Outer	Inter	Central	Total	Outer	Inter	Central	Total	Outer	Inter	Central	Total	Outer	Inter	Central	Total	Outer	Inter	Central	Total	Outer	Inter	Central	Total	Outer	Inter	Central	Total	Outer	Inter	Central	Total	Outer	Inter	Central	Total	Outer	Inter	Central	Total	Outer	Inter	Central	Total	Outer	Inter
	1	341.108	49560.2	48755.5	44111	55814	19.8241	19.5022	17.6444	22.3256	243.701	197.223	183.2	457.098	43	21.5	31	76.5	1228.57	537.5	3100	1390.91	22027.7	23011	19210	23862	8.81107	9.2044	7.684	9.5448	253.643	169.136	359.3	335.99	12086	10651	14092.5	11514.5	4.8344	4.2604	5.637	4.6058	1221.22	618.166	1337.68	5981.56	13	23	6.5
	2	219.547	35929.8	40847.5	29268.5	37673.5	14.3719	16.339	11.7074	15.0694	628.584	839.361	307.685	1360.55	26.1667	8	20.5	50	382.927	44.4444	1366.67	5000	10826.2	6286.5	17458	8734	4.33047	2.5146	6.9832	3.4936	112.503	29.9986	380.971	262.243	6032	3914.5	8022	6159.5	2.4128	1.5658	3.2088	2.4638	252.244	86.9309	394.492	966.196	16.3333	16	16.5
	3	220.6	31682	34459	26288.5	34298.5	12.6728	13.7836	10.5154	13.7194	426.148	745.059	188.401	920.765	64.5	67	76.5	50	1935	2680	1912.5	1428.57	6846.17	10692	5333	4513.5	2.73847	4.2768	2.1332	1.8054	80.2191	61.1356	83.1398	265.578	5757.67	6830	2927.5	7515.5	2.30307	2.732	1.171	3.0062	542.068	307.658	410.589	2964.69	16.6667	28	6
	4	172.002	40081.2	34058.5	41859	44326	16.0325	13.6234	16.7436	17.7304	568.904	391.837	482.135	1178.26	31.8333	17.5	15.5	62.5	795.833	194.444	516.667	#DIV/0!	17179.2	27851.5	17584.5	6101.5	6.87167	11.1406	7.0338	2.4406	282.366	267.366	372.474	195.938	5192.83	4900	4690	5988.5	2.07713	1.96	1.876	2.3954	449.856	178.085	790.227	5075	13.5	11.5	17.5
	5	214.934	27860.2	31239	34163	18178.5	11.1441	12.4956	13.6652	7.2714	342.01	404.388	351.182	260.251	37.1667	12.5	55	44	2230	500	5500	2933.33	10579.8	9721.5	8428	13590	4.23193	3.8886	3.3712	5.436	176.605	110.799	205.186	266.968	6635.83	8764.5	3876	7267	2.65433	3.5058	1.5504	2.9068	356.765	338.071	255.673	493.85	14.1667	18.5	17
	6	195.899	41738	43304	47939.5	33970.5	16.6952	17.3216	19.1758	13.5882	585.523	786.988	420.227	759.202	28.8333	5.5	29.5	51.5	1017.65	73.3333	5900	10300	6535.5	15330	2367	1909.5	2.6142	6.132	0.9468	0.7638	173.901	176.99	119.606	301.183	4467.5	4023.5	5145.5	4233.5	1.787	1.6094	2.0582	1.6934	551.09	260.336	1022.96	1103.91	15.8333	32	5.5
	7	157.504	28581.8	26866.5	24987.5	33891.5	11.4327	10.7466	9.995	13.5566	453.488	524.071	308.735	595.842	23.8333	20	20.5	31	715	333.333	820	2066.67	13998.3	20594.5	12245	9155.5	5.59933	8.2378	4.898	3.6622	282.386	224.292	407.963	340.606	5043.67	5521	7034	2576	2.01747	2.2084	2.8136	1.0304	231.255	149.946	1039	117.949	12.6667	14.5	18.5
	8	254.442	30943	43924	22117.5	26787.5	12.3772	17.5696	8.847	10.715	570.255	687.763	258.141	2023.23	41.1667	7	31	85.5	2058.33	155.556	6200	8550	14071.7	16113	20656.5	5445.5	5.62867	6.4452	8.2626	2.1782	305.607	180.305	1392.42	160.469	9827	7696	11991	9794	3.9308	3.0784	4.7964	3.9176	1015.01	406.873	2312.63	1980.59	15.6667	20.5	17
	9	159.91	27277.2	28029	24835.5	28967	10.9109	11.2116	9.9342	11.5868	349.909	232.48	472.158	477.216	28.5	3.5	41.5	40.5	3420	175	#DIV/0!	8100	2712	4859.5	2750.5	526	1.0848	1.9438	1.1002	0.2104	35.817	34.4768	55.3254	14.4149	3744.33	3266.5	3885.5	4081	1.49773	1.3066	1.5542	1.6324	139.1	104.428	197.534	136.923	13	21	14
	10	205.719	32762.3	26498	25350	46439	13.1049	10.5992	10.14	18.5756	473.057	280.937	330.444	1264.16	16.8333	3.5	15	32	841.667	350	600	1280	6793	11640.5	6748.5	1990	2.7172	4.6562	2.6994	0.796	78.5454	63.85	178.037	50.7136	3618.5	2796.5	4156.5	3902.5	1.4474	1.1186	1.6626	1.561	269.769	152.814	293.953	500.321	11.8333	9	19
Vehicle	11	58.3756	20336.5	24721	24078	12210.5	8.1346	9.8884	9.6312	4.8842	2.43701	1.97223	1.832	4.57098	3.5	4	1	5.5	12.2857	5.375	31	13.9091	8684.5	13605	5346.5	7102	3.4738	5.442	2.1386	2.8408	2.53643	1.69136	3.593	3.3599	989.667	1723	1053.5	192.5	0.395867	0.6892	0.4214	0.077	12.2122	6.18166	13.3768	59.8156	4.66667	11	1.5
	12	32.2622	5716	4866.5	9512.5	2769	2.2864	1.9466	3.805	1.1076	6.28584	8.39361	3.07685	13.6055	6.83333	18	1.5	1	3.82927	0.444444	13.6667	50	9623	20956	4582.5	3330.5	3.8492	8.3824	1.833	1.3322	1.12503	0.299986	3.80971	2.62243	2391.33	4503	2033.5	637.5	0.956533	1.8012	0.8134	0.255	2.52244	0.869309	3.94492	9.66196	3.83333	7	2
	13	43.5311	7434.5	4625	13953.5	3725	2.9738	1.85	5.5814	1.49	4.26148	7.45059	1.88401	9.20765	3.33333	2.5	4	3.5	19.35	26.8	19.125	14.2857	8534.33	17489	6414.5	1699.5	3.41373	6.9956	2.5658	0.6798	0.802191	0.611356	0.831398	2.65578	1062.17	2220	713	253.5	0.424867	0.888	0.2852	0.1014	5.42068	3.07658	4.10589	29.6469	4.16667	10	2.5
	14	39.1911	7045.33	8692	8682	3762	2.81813	3.4768	3.4728	1.5048	5.68904	3.91837	4.82135	11.7826	4	9	3	0	7.95833	1.94444	5.16667	#DIV/0!	6084	10417	4721	3114	2.4336	4.1668	1.8884	1.2456	2.82366	2.67366	3.72474	1.95938	1154.33	2751.5	593.5	118	0.461733	1.1006	0.2374	0.0472	4.49856	1.78085	7.90227	50.75	4.16667	9	1
	15	48.1044	8146	7725	9728	6985	3.2584	3.09	3.8912	2.794	3.4201	4.04388	3.51182	2.60251	1.66667	2.5	1	1.5	22.3	5	55	29.3333	5990.67	8774	4107.5	5090.5	2.39627	3.5096	1.643	2.0362	1.76605	1.10799	2.05186	2.66968	1860	2592.5	1516	1471.5	0.744	1.037	0.6064	0.5886	3.56765	3.38071	2.55673	4.9385	5.83333	13.5	2
	16	29.8811	7128.33	5502.5	11408	4474.5	2.85133	2.201	4.5632	1.7898	5.85523	7.86988	4.20227	7.59202	2.83333	7.5	0.5	0.5	10.1765	0.733333	59	103	3758.17	8661.5	1979	634	1.50327	3.4646	0.7916	0.2536	1.73901	1.7699	1.19606	3.01183	810.667	1545.5	503	383.5	0.324267	0.6182	0.2012	0.1534	5.5109	2.60336	10.2296	11.0391	4	10.5	1
	17	40.3956	6302.67	5126.5	8093.5	5688	2.52107	2.0506	3.2374	2.2752	4.53488	5.24071	3.08735	5.95842	3.33333	6	2.5	1.5	7.15	3.33333	8.2	20.6667	4957.17	9182	3001.5	2688	1.98287	3.6728	1.2006	1.0752	2.82386	2.24292	4.07963	3.40606	2181	3682	677	2184	0.8724	1.4728	0.2708	0.8736	2.31255	1.49946	10.39	1.17949	6.5	16	1.5
	18	47.9989	5426.17	6386.5	8568	1324	2.17047	2.5546	3.4272	0.5296	5.70255	6.87763	2.58141	20.2323	2	4.5	0.5	1	20.5833	1.55556	62	85.5	4604.5	8936.5	1483.5	3393.5	1.8418	3.5746	0.5934	1.3574	3.05607	1.80305	13.9242	1.60469	968.167	1891.5	518.5	494.5	0.387267	0.7566	0.2074	0.1978	10.1501	4.06873	23.1263	19.8059	6.66667	11	7.5
	19	62.5489	7795.5	12056.5	5260	6070	3.1182	4.8226	2.104	2.428	3.49909	2.3248	4.72158	4.77216	0.833333	2	0	0.5	34.2	1.75	#DIV/0!	81	7571.83	14095	4971.5	3649	3.02873	5.638	1.9886	1.4596	0.35817	0.344768	0.553254	0.144149	2691.83	3128	1967	2980.5	1.07673	1.2512	0.7868	1.1922	1.391	1.04428	1.97534	1.36923	6.16667	15	2
	20	31.4622	6925.67	9432	7671.5	3673.5	2.77027	3.7728	3.0686	1.4694	4.73057	2.80937	3.30444	12.6416	2	1	2.5	2.5	8.41667	3.5	6	12.8	8648.5	18231	3790.5	3924	3.4594	7.2924	1.5162	1.5696	0.785454	0.6385	1.78037	0.507136	1341.33	1830	1414	780	0.536533	0.732	0.5656	0.312	2.69769	1.52814	2.93953	5.00321	1.83333	5	0
												FOLD CHANGE								FOLD CHANGE												FOLD CHANGE												FOLD CHANGE
	341.108	219.547	220.6	172.002	214.934	195.899	157.504	254.442	159.91	205.719	58.3756	32.2622	43.5311	39.1911	48.1044	29.8811	40.3956	47.9989
[truncated: 5 more columns]

## Sheet: AURE-12 BrdU
		Proliferating Cell Prevalence
		AUP1602-C																		AURE-12
		Wound	1	2	3	4	5	6	7	8	9	10								n=10
	Region	1	30	11	8	14	18	37	19	22	36	11								Mean	outer	intermediate	central	whole wound
		2	3	9	1	11	20	7	21	19	14	15								AUP1602-C	19.4	13.75	9.65	14.2667
		3	9	14	13	18	7	3	4	2	2	2								CONTROL (MEDIA)	10.8	2.1	1.45	4.78333
		4	10	19	19	5	7	17	6	17	6	13
		5	10	24	11	24	14	4	16	15	14	23
		6	16	21	48	9	19	27	10	19	6	7		region	mean	sdev	sem
		outer	23	16	28	11.5	18.5	32	14.5	20.5	21	9		outer	19.4	7.12117	2.25191
		inter	6.5	16.5	6	17.5	17	5.5	18.5	17	14	19		inter	13.75	5.51387	1.74364			n=10
		central	9.5	16.5	16	11.5	7	10	5	9.5	4	7.5		central	9.65	4.16367	1.31667			SEM	outer	intermediate	central	whole wound
		wound	13	16.3333	16.6667	13.5	14.1667	15.8333	12.6667	15.6667	13	11.8333		wound	14.2667	1.72348	0.545011			AUP	2.25191	1.74364	1.31667	0.545011
																				CONTROL (MEDIA)	1.07548	0.640312	0.273354	0.477293
		Control (media)
		Wound	11	12	13	14	15	16	17	18	19	20
	Region	1	11	11	12	13	18	15	10	9	11	9
		2	2	1	0	0	0	1	2	2	1	0
		3	2	1	0	2	2	0	3	2	2	1
		4	1	4	0	3	2	1	1	1	1	0
		5	1	3	5	2	4	1	1	13	3	0
		6	11	3	8	5	9	6	22	13	19	1		region	mean	sdev	sem
		outer	11	7	10	9	13.5	10.5	16	11	15	5		outer	10.8	3.40098	1.07548
		inter	1.5	2	2.5	1	2	1	1.5	7.5	2	0		inter	2.1	2.02485	0.640312
		central	1.5	2.5	0	2.5	2	0.5	2	1.5	1.5	0.5		central	1.45	0.86442	0.273354
		wound	4.66667	3.83333	4.16667	4.16667	5.83333	4	6.5	6.66667	6.16667	1.83333		wound	4.78333	1.50933	0.477293
		Number of BrdU positive cells in an area of 250,000 pixels (500 x 500 pixels)
		AUP1602-C
		wound	outer	inter	central
		13	23	6.5	9.5
		16.3333	16	16.5	16.5
		16.6667	28	6	16
		13.5	11.5	17.5	11.5
		14.1667	18.5	17	7
		15.8333	32	5.5	10
		12.6667	14.5	18.5	5
		15.6667	20.5	17	9.5
		13	21	14	4
		11.8333	9	19	7.5
		Control (media)
		wound	outer	inter	central
		4.66667	11	1.5	1.5
		3.83333	7	2	2.5
		4.16667	10	2.5	0
		4.16667	9	1	2.5
		5.83333	13.5	2	2
		4	10.5	1	0.5
		6.5	16	1.5	2
		6.66667	11	7.5	1.5
		6.16667	15	2	1.5
		1.83333	5	0	0.5
	Ranks
	Group		N	Mean Rank	Sum of Ranks
	PROLIF_WHOLE	1.00	10	15.5	155
		2.00	10	5.5	55
		Total	20
	PROLIF_OUTER	1.00	10	14.2	142
		2.00	10	6.8	68
		Total	20
	PROLIF_INTER	1.00	10	15.2	152
		2.00	10	5.8	58
		Total	20
	PROLIF_CENTRAL	1.00	10	15.5	155
		2.00	10	5.5	55
		Total	20
	Test Statisticsa
		PROLIF_WHOLE	PROLIF_OUTER	PROLIF_INTER	PROLIF_CENTRAL
	Mann-Whitney U	0	13	3	0
	Wilcoxon W	55	68	58	55
	Z	-3.78249	-2.8001	-3.56225	-3.79106
	Asymp. Sig. (2-tailed)	0.000155267	0.00510873	0.000367686	0.000150004
	Exact Sig. [2*(1-tailed Sig.)]	.000b	.004b	.000b	.000b
	a. Grouping Variable: Group
	b. Not corrected for ties.
		Significantly more proliferation in AUP1602-C treated wounds
		Whole wounds and regions

## Sheet: Granulation Tissue Depth
	Granulation Tissue Depth
			AUP1602-C										Control (Media)
		Wound	1	2	3	4	5	6	7	8	9	10	11	12	13	14	15	16	17	18	19	20
	Granulation Depth Measurements (µm)	1	398.25	288.24	366.7	125.28	258.54	145.84	302.36	180.81	158.26	213.55	75.82	105.98	73.08	108.32	122.79	29.87	107.85	97.21	157.24	154.38
		2	258.73	116.06	377.81	206.93	147.34	240.13	211.91	376.11	133.52	165.72	170.3	98.92	128.76	90.91	92.6	146.89	95.46	215.31	195.92	60.78
		3	373.85	198.55	236.43	93.08	285.59	150.48	65.85	194.47	127.46	87.76	31.44	8.53	44.05	22.12	34.89	7.84	16.42	13.27	11.77	15.33
		4	391.71	279.01	62.44	119.77	243.96	166.46	231.18	198.14	329.12	340.36	66.51	4.94	25.9	12.03	14.91	5.54	31.87	11.95	27.43	6.09
		5	354.61	163.65	277.87	155.36	159.72	253.09	222.38	372.07	95.47	246.25	15.93	15.64	13.44	22.56	16.45	20.8	30.78	9.66	57.57	4.13
		6	300.26	177.72	310.65	163.89	258.86	258.33	81.84	365.44	165.76	201.76	24.43	5.6	28.27	43.38	20.31	7.73	35.14	22.6	30.71	15.9
		7	339.97	139.34	181.75	406.62	192.22	240.1	148.42	260.8	160.5	184.4	39.19	10.7	33.12	7.13	41.15	8.12	10.5	27.64	19.48	9.79
		8	400	362.98	88.84	130.37	230.85	131.8	81.49	173.47	155.71	305.73	35.21	13.43	36.06	35.79	45.17	8.89	24.84	23.07	35.15	6.11
		9	252.59	250.37	82.91	146.72	157.33	176.86	72.11	168.67	113.39	105.94	66.55	26.62	9.1	10.48	44.67	33.25	10.7	11.28	27.67	10.65
		Wound Mean	341.108	219.547	220.6	172.002	214.934	195.899	157.504	254.442	159.91	205.719	58.3756	32.2622	43.5311	39.1911	48.1044	29.8811	40.3956	47.9989	62.5489	31.4622
											mean	214.167									mean	43.3751
											SD	53.8974									SD	11.1071
											SEM	17.0439									SEM	3.51236
	mean
	AUP1602-C	214.167
	Control (Media)	43.3751
	sem
	AUP1602-C	17.0439
	Control (Media)	3.51236
	Data for Stats
	AUP1602-C	CONTROL (Media)
	252.59	66.55
	250.37	26.62
	82.91	9.1
	146.72	10.48
	157.33	44.67
	176.86	33.25
	72.11	10.7
	168.67	11.28
	113.39	27.67
	105.94	10.65
	Stats
	Ranks
	Group		N	Mean Rank	Sum of Ranks
	GTD	AUP1602-C	10	15.5	155
		CONTROL (Media)	10	5.5	55
		Total	20
	Test Statisticsa
		GTD
	Mann-Whitney U	0
	Wilcoxon W	55		Significantly greater Granulation Tissue Depth in AUP1602-C treated wounds
	Z	-3.77964
	Asymp. Sig. (2-tailed)	0.000157052
	Exact Sig. [2*(1-tailed Sig.)]	.000b
	a. Grouping Variable: Group
	b. Not corrected for ties.

## Sheet: AURE-12 PSR
		Collagen Deposition
		AUP1602-C																		AURE-12
		Wound	1	2	3	4	5	6	7	8	9	10								n=10
	Region	1	34686	64063	52859	60458	34914	51794	48901	41161	51553	41276								Mean	outer	intermediate	central	whole wound
		2	47534	26817	29953	54677	24450	60130	45874	38778	41062	44186								AUP1602-C	35798.1	32092	36034.6	34641.6
		3	50812	57145	21838	32405	21310	31769	41105	9014	49926	52830								CONTROL (MEDIA)	8913.35	10695.5	5068.15	8225.67
		4	60816	18202	46759	56247	15047	36172	26678	44561	8008	40048
		5	40688	31720	22624	29041	43876	35749	4101	5457	8609	6514
		6	62825	17632	16059	7659	27564	34814	4832	46687	4505	11720		region	mean	sdev	sem
		outer	48755.5	40847.5	34459	34058.5	31239	43304	26866.5	43924	28029	26498		outer	35798.1	7944.17	2512.17
		inter	44111	29268.5	26288.5	41859	34163	47939.5	24987.5	22117.5	24835.5	25350		inter	32092	9339.35	2953.36			n=10
		central	55814	37673.5	34298.5	44326	18178.5	33970.5	33891.5	26787.5	28967	46439		central	36034.6	10734.6	3394.57			SEM	outer	intermediate	central	whole wound
		wound	49560.2	35929.8	31682	40081.2	27860.2	41738	28581.8	30943	27277.2	32762.3		wound	34641.6	7204.05	2278.12			AUP	2512.17	2953.36	3394.57	2278.12
																				CONTROL (MEDIA)	1910.84	1655.26	949.782	1372.79
		Control (media)
		Wound	11	12	13	14	15	16	17	18	19	20
	Region	1	32095	9111	6828	12313	10466	6466	3979	10554	20576	12859
		2	34332	15078	22109	12422	14773	20058	10528	15429	6252	12291
		3	10193	2769	4883	2157	3543	6086	6655	1270	6228	2928
		4	14228	2769	2567	5367	10427	2863	4721	1378	5912	4419
		5	13824	3947	5798	4942	4683	2758	5659	1707	4268	3052
		6	17347	622	2422	5071	4984	4539	6274	2219	3537	6005		region	mean	sdev	sem
		outer	24721	4866.5	4625	8692	7725	5502.5	5126.5	6386.5	12056.5	9432		outer	8913.35	6042.6	1910.84
		inter	24078	9512.5	13953.5	8682	9728	11408	8093.5	8568	5260	7671.5		inter	10695.5	5234.39	1655.26
		central	12210.5	2769	3725	3762	6985	4474.5	5688	1324	6070	3673.5		central	5068.15	3003.47	949.782
		wound	20336.5	5716	7434.5	7045.33	8146	7128.33	6302.67	5426.17	7795.5	6925.67		wound	8225.67	4341.15	1372.79
		Number of PSR-stained pixels in an area of 250,000 pixels (500 x 500 pixels)
		AUP1602-C
		wound	outer	inter	central
		49560.2	48755.5	44111	55814
		35929.8	40847.5	29268.5	37673.5
		31682	34459	26288.5	34298.5
		40081.2	34058.5	41859	44326
		27860.2	31239	34163	18178.5
		41738	43304	47939.5	33970.5
		28581.8	26866.5	24987.5	33891.5
		30943	43924	22117.5	26787.5
		27277.2	28029	24835.5	28967
		32762.3	26498	25350	46439
		Control (media)
		wound	outer	inter	central
		20336.5	24721	24078	12210.5
		5716	4866.5	9512.5	2769
		7434.5	4625	13953.5	3725
		7045.33	8692	8682	3762
		8146	7725	9728	6985
		7128.33	5502.5	11408	4474.5
		6302.67	5126.5	8093.5	5688
		5426.17	6386.5	8568	1324
		7795.5	12056.5	5260	6070
		6925.67	9432	7671.5	3673.5
	Ranks
	Group		N	Mean Rank	Sum of Ranks
	PSR_WHOLE	1.00	10	15.5	155
		2.00	10	5.5	55
		Total	20
	PSR_OUTER	1.00	10	15.5	155
		2.00	10	5.5	55
		Total	20
	PSR_INTER	1.00	10	15.4	154
		2.00	10	5.6	56
		Total	20
	PSR_CENTRAL	1.00	10	15.5	155
		2.00	10	5.5	55
		Total	20
	Test Statisticsa
		PSR_WHOLE	PSR_OUTER	PSR_INTER	PSR_CENTRAL
	Mann-Whitney U	0	0	1	0
	Wilcoxon W	55	55	56	55
	Z	-3.77964	-3.77964	-3.70405	-3.77964
	Asymp. Sig. (2-tailed)	0.000157052	0.000157052	0.000212183	0.000157052
	Exact Sig. [2*(1-tailed Sig.)]	.000b	.000b	.000b	.000b
	a. Grouping Variable: Group
	b. Not corrected for ties.
		Significantly greater Collagen Deposition in AUP1602-C treated wounds
		Whole wounds and regions

## Sheet: AURE-12 NEUT
		Neutrophil Prevalence
		AUP1602-C																		AURE-12
		Wound	1	2	3	4	5	6	7	8	9	10								n=10
	Region	1	31	14	24	8	23	6	27	4	4	6								Mean	outer	intermediate	central	whole wound
		2	41	40	42	6	74	41	36	25	48	22								AUP1602-C	16.6	33.6	52.35	34.1833
		3	113	34	27	44	56	56	19	63	32	38								CONTROL (MEDIA)	5.7	1.65	1.75	3.03333
		4	40	66	73	81	32	47	43	108	49	26
		5	21	1	111	25	36	18	5	37	35	8
		6	12	2	110	27	2	5	13	10	3	1		region	mean	sdev	sem
		outer	21.5	8	67	17.5	12.5	5.5	20	7	3.5	3.5		outer	16.6	18.9323	5.98693
		inter	31	20.5	76.5	15.5	55	29.5	20.5	31	41.5	15		inter	33.6	19.4591	6.1535			n=10
		central	76.5	50	50	62.5	44	51.5	31	85.5	40.5	32		central	52.35	17.8793	5.65393			SEM	outer	intermediate	central	whole wound
		wound	43	26.1667	64.5	31.8333	37.1667	28.8333	23.8333	41.1667	28.5	16.8333		wound	34.1833	13.3056	4.20761			AUP	5.98693	6.1535	5.65393	4.20761
																				CONTROL (MEDIA)	1.585	0.408588	0.528362	0.523403
		Control (media)
		Wound	11	12	13	14	15	16	17	18	19	20
	Region	1	7	29	1	6	4	11	0	1	0	2
		2	2	2	5	0	2	0	2	1	0	1
		3	7	2	6	0	3	0	2	0	0	2
		4	4	0	1	0	0	1	1	2	1	3
		5	0	1	3	6	0	1	3	0	0	4
		6	1	7	4	12	1	4	12	8	4	0		region	mean	sdev	sem
		outer	4	18	2.5	9	2.5	7.5	6	4.5	2	1		outer	5.7	5.01221	1.585
		inter	1	1.5	4	3	1	0.5	2.5	0.5	0	2.5		inter	1.65	1.29207	0.408588
		central	5.5	1	3.5	0	1.5	0.5	1.5	1	0.5	2.5		central	1.75	1.67083	0.528362
		wound	3.5	6.83333	3.33333	4	1.66667	2.83333	3.33333	2	0.833333	2		wound	3.03333	1.65515	0.523403
		Number of NIMP-14 positive cells in an area of 250,000 pixels (500 x 500 pixels)
		AUP1602-C
		wound	outer	inter	central
		43	21.5	31	76.5
		26.1667	8	20.5	50
		64.5	67	76.5	50
		31.8333	17.5	15.5	62.5
		37.1667	12.5	55	44
		28.8333	5.5	29.5	51.5
		23.8333	20	20.5	31
		41.1667	7	31	85.5
		28.5	3.5	41.5	40.5
		16.8333	3.5	15	32
		Control (media)
		wound	outer	inter	central
		3.5	4	1	5.5
		6.83333	18	1.5	1
		3.33333	2.5	4	3.5
		4	9	3	0
		1.66667	2.5	1	1.5
		2.83333	7.5	0.5	0.5
		3.33333	6	2.5	1.5
		2	4.5	0.5	1
		0.833333	2	0	0.5
		2	1	2.5	2.5
	Ranks
	Group		N	Mean Rank	Sum of Ranks
	NEUT_WHOLE	1.00	10	15.5	155
		2.00	10	5.5	55
		Total	20
	NEUT_OUTER	1.00	10	13.2	132
		2.00	10	7.8	78
		Total	20
	NEUT_INTER	1.00	10	15.5	155
		2.00	10	5.5	55
		Total	20
	NEUT_CENTRAL	1.00	10	15.5	155
		2.00	10	5.5	55
		Total	20
	Test Statisticsa
		NEUT_WHOLE	NEUT_OUTER	NEUT_INTER	NEUT_CENTRAL
	Mann-Whitney U	0	23	0	0
	Wilcoxon W	55	78	55	55
	Z	-3.78249	-2.04254	-3.78677	-3.78534
	Asymp. Sig. (2-tailed)	0.000155267	0.0410976	0.000152619	0.000153498
	Exact Sig. [2*(1-tailed Sig.)]	.000b	.043b	.000b	.000b
	a. Grouping Variable: Group
	b. Not corrected for ties.
		Significantly more neutrophils in AUP1602-C treated wounds
		Whole wounds and regions

## Sheet: AURE-12 F4-80
		Macrophage Prevalence
		AUP1602-C																	AURE-12
		Wound	1	2	3	4	5	6	7	8	9	10							n=10
	Region	1	35870	8290	14928	30782	11667	25190	26016	11125	5158	12230							Mean	outer	intermediate	central	whole wound
		2	22770	10490	9169	19423	12767	1067	14357	14386	3969	7656							AUP1602-C	14610	11278.1	7582.75	11157
		3	12774	4259	2571	4857	16780	252	10302	3260	304	1773							CONTROL (MEDIA)	13034.7	4039.8	3462.5	6845.67
		4	34950	13209	6456	7346	10400	3567	8009	7631	748	2207
		5	15650	24426	1497	15746	4089	3667	10133	26927	1532	5841
		6	10152	4283	6456	24921	7776	5470	15173	21101	4561	11051		region	mean	sdev	sem
		outer	23011	6286.5	10692	27851.5	9721.5	15330	20594.5	16113	4859.5	11640.5		outer	14610	7430.6	2349.76		n=10
		inter	19210	17458	5333	17584.5	8428	2367	12245	20656.5	2750.5	6748.5		inter	11278.1	7038.61	2225.8		SEM	outer	intermediate	central	whole wound
		central	23862	8734	4513.5	6101.5	13590	1909.5	9155.5	5445.5	526	1990		central	7582.75	6946.98	2196.83		AUP	2349.76	2225.8	2196.83	1831.07
		wound	22027.7	10826.2	6846.17	17179.2	10579.8	6535.5	13998.3	14071.7	2712	6793		wound	11157	5790.35	1831.07		CONTROL (MEDIA)	1440.71	481.89	557.735	642.539
		Control (media)
		Wound	11	12	13	14	15	16	17	18	19	20
	Region	1	7502	11729	9518	12373	8268	8216	9039	5017	14563	27354
		2	6423	4390	2404	2161	1422	1832	4077	1538	4962	3133
		3	6047	4254	1438	4054	6251	418	2584	5907	1541	5307
		4	8157	2407	1961	2174	3930	850	2792	880	5757	2541
		5	4270	4775	10425	7281	6793	2126	1926	1429	4981	4448
		6	19708	30183	25460	8461	9280	9107	9325	12856	13627	9108		region	mean	sdev	sem
		outer	13605	20956	17489	10417	8774	8661.5	9182	8936.5	14095	18231		outer	13034.7	4555.93	1440.71
		inter	5346.5	4582.5	6414.5	4721	4107.5	1979	3001.5	1483.5	4971.5	3790.5		inter	4039.8	1523.87	481.89
		central	7102	3330.5	1699.5	3114	5090.5	634	2688	3393.5	3649	3924		central	3462.5	1763.71	557.735
		wound	8684.5	9623	8534.33	6084	5990.67	3758.17	4957.17	4604.5	7571.83	8648.5		wound	6845.67	2031.89	642.539
		Number of f4/80 POSITIVE PIXELS in an area of 250,000 pixels (500 x 500 pixels)
		AUP1602-C
		wound	outer	inter	central
		22027.7	23011	19210	23862
		10826.2	6286.5	17458	8734
		6846.17	10692	5333	4513.5
		17179.2	27851.5	17584.5	6101.5
		10579.8	9721.5	8428	13590
		6535.5	15330	2367	1909.5
		13998.3	20594.5	12245	9155.5
		14071.7	16113	20656.5	5445.5
		2712	4859.5	2750.5	526
		6793	11640.5	6748.5	1990
		Control (media)
		wound	outer	inter	central
		8684.5	13605	5346.5	7102
		9623	20956	4582.5	3330.5
		8534.33	17489	6414.5	1699.5
		6084	10417	4721	3114
		5990.67	8774	4107.5	5090.5
		3758.17	8661.5	1979	634
		4957.17	9182	3001.5	2688
		4604.5	8936.5	1483.5	3393.5
		7571.83	14095	4971.5	3649
		8648.5	18231	3790.5	3924
	Ranks
	Group		N	Mean Rank	Sum of Ranks
	MAC_WHOLE	1.00	10	13	130
		2.00	10	8	80
		Total	20
	MAC_OUTER	1.00	10	11.2	112
		2.00	10	9.8	98
		Total	20
	MAC_INTER	1.00	10	13.7	137
		2.00	10	7.3	73
		Total	20
	MAC_CENTRAL	1.00	10	12.5	125
		2.00	10	8.5	85
		Total	20
	Test Statisticsa
		MAC_WHOLE	MAC_OUTER	MAC_INTER	MAC_CENTRAL
	Mann-Whitney U	25	43	18	30
	Wilcoxon W	80	98	73	85
	Z	-1.88982	-0.52915	-2.41897	-1.51186
	Asymp. Sig. (2-tailed)	0.0587817	0.596701	0.0155644	0.13057
	Exact Sig. [2*(1-tailed Sig.)]	.063b	.631b	.015b	.143b
	a. Grouping Variable: Group
	b. Not corrected for ties.
		Near-significantly more macrophages in AUP1602-C treated wounds - when whole wound considered
		Significantly more macrophages in AUP1602-C treated wounds - when just intermediate region considered

## Sheet: AURE-12 CD31
		Angiogenesis
		AUP1602-C																		AURE-12
		Wound	1	2	3	4	5	6	7	8	9	10								n=10
	Region	1	16671	5749	2946	2254	13735	2861	6081	3199	4093	3947								Mean	outer	intermediate	central	whole wound
		2	13792	7313	1783	2924	2400	5272	6576	11550	5863	5567								AUP1602-C	5836.35	6582.05	6303.2	6240.53
		3	12974	7281	7048	7657	12705	6099	3394	8350	6207	3794								CONTROL (MEDIA)	2586.7	1098.9	949.55	1545.05
		4	10055	5038	7983	4320	1829	2368	1758	11238	1955	4011
		5	14393	8731	4072	6456	5352	5019	7492	12432	1908	2746
		6	4631	2080	10714	7546	3794	5186	4961	12193	2440	1646		region	mean	sdev	sem
		outer	10651	3914.5	6830	4900	8764.5	4023.5	5521	7696	3266.5	2796.5		outer	5836.35	2582.02	816.507
		inter	14092.5	8022	2927.5	4690	3876	5145.5	7034	11991	3885.5	4156.5		inter	6582.05	3762.65	1189.86			n=10
		central	11514.5	6159.5	7515.5	5988.5	7267	4233.5	2576	9794	4081	3902.5		central	6303.2	2803.55	886.559			SEM	outer	intermediate	central	whole wound
		wound	12086	6032	5757.67	5192.83	6635.83	4467.5	5043.67	9827	3744.33	3618.5		wound	6240.53	2713.03	857.937			AUP	816.507	1189.86	886.559	857.937
																				CONTROL (MEDIA)	302.077	187.874	304.115	214.549
		Control (media)
		Wound	11	12	13	14	15	16	17	18	19	20
	Region	1	758	7563	1463	3416	4375	1043	1850	342	5334	2377
		2	878	703	1216	250	561	178	929	955	2829	1690
		3	49	685	152	1	1549	344	2351	652	4848	803
		4	336	590	355	235	1394	423	2017	337	1113	757
		5	1229	3364	210	937	2471	828	425	82	1105	1138
		6	2688	1443	2977	2087	810	2048	5514	3441	922	1283		region	mean	sdev	sem
		outer	1723	4503	2220	2751.5	2592.5	1545.5	3682	1891.5	3128	1830		outer	2586.7	955.25	302.077
		inter	1053.5	2033.5	713	593.5	1516	503	677	518.5	1967	1414		inter	1098.9	594.11	187.874
		central	192.5	637.5	253.5	118	1471.5	383.5	2184	494.5	2980.5	780		central	949.55	961.697	304.115
		wound	989.667	2391.33	1062.17	1154.33	1860	810.667	2181	968.167	2691.83	1341.33		wound	1545.05	678.465	214.549
		Number of CD31 positive pixels (in an area of 250,000 pixels [500 x 500 pixels])
		AUP1602-C
		wound	outer	inter	central
		12086	10651	14092.5	11514.5
		6032	3914.5	8022	6159.5
		5757.67	6830	2927.5	7515.5
		5192.83	4900	4690	5988.5
		6635.83	8764.5	3876	7267
		4467.5	4023.5	5145.5	4233.5
		5043.67	5521	7034	2576
		9827	7696	11991	9794
		3744.33	3266.5	3885.5	4081
		3618.5	2796.5	4156.5	3902.5
		Control (media)
		wound	outer	inter	central
		989.667	1723	1053.5	192.5
		2391.33	4503	2033.5	637.5
		1062.17	2220	713	253.5
		1154.33	2751.5	593.5	118
		1860	2592.5	1516	1471.5
		810.667	1545.5	503	383.5
		2181	3682	677	2184
		968.167	1891.5	518.5	494.5
		2691.83	3128	1967	2980.5
		1341.33	1830	1414	780
	Ranks
	Group		N	Mean Rank	Sum of Ranks
	ANG_WHOLE	1.00	10	15.5	155
		2.00	10	5.5	55
		Total	20
	ANG_OUTER	1.00	10	14.8	148
		2.00	10	6.2	62
		Total	20
	ANG_INTER	1.00	10	15.5	155
		2.00	10	5.5	55
		Total	20
	ANG_CENTRAL	1.00	10	15.4	154
		2.00	10	5.6	56
		Total	20
	Test Statisticsa
		ANG_WHOLE	ANG_OUTER	ANG_INTER	ANG_CENTRAL
	Mann-Whitney U	0	7	0	1
	Wilcoxon W	55	62	55	56
	Z	-3.77964	-3.25049	-3.77964	-3.70405
	Asymp. Sig. (2-tailed)	0.000157052	0.00115205	0.000157052	0.000212183
	Exact Sig. [2*(1-tailed Sig.)]	.000b	.000b	.000b	.000b
	a. Grouping Variable: Group
	b. Not corrected for ties.
		Significantly more angiogenesis in AUP1602-C treated wounds
		Whole wounds and regions

## Sheet: Cumulative CFU
	Count
	Dose	Regimen	Tot App	WK dose	0	1	2	3	4	5	6	7	8	9	10	11	12	13	14	15	16	17	18	19	20
	5000000	Daily	7	7	1	1	1	1	1	1	1
	50000000	Daily	7	7	1	1	1	1	1	1	1
	500000000	Daily	7	7	1	1	1	1	1	1	1
	5000000000	Daily	7	7	1	1	1	1	1	1	1
	5000000	EOD	7	4	1		1		1		1		1		1		1
	50000000	EOD	7	4	1		1		1		1		1		1		1
	500000000	EOD	7	4	1		1		1		1		1		1		1
	5000000000	EOD	7	4	1		1		1		1		1		1		1
	5000000	EFD	6	2	1				1				1				1				1				1
	50000000	EFD	6	2	1				1				1				1				1				1
	500000000	EFD	6	2	1				1				1				1				1				1
	5000000000	EFD	6	2	1				1				1				1				1				1
	Vehicle	daily	7	7	0	0	0	0	0	0	0
	Cumulative CFU
	Dose	Regimen	Tot App	WK dose	0	1	2	3	4	5	6	7	8	9	10	11	12	13	14	15	16	17	18	19	20
	5000000	Daily	7	35000000	5000000	10000000	15000000	20000000	25000000	30000000	35000000
	50000000	Daily	7	350000000	50000000	100000000	150000000	200000000	250000000	300000000	350000000
	500000000	Daily	7	3500000000	500000000	1000000000	1500000000	2000000000	2500000000	3000000000	3500000000
	5000000000	Daily	7	35000000000	5000000000	10000000000	15000000000	20000000000	25000000000	30000000000	35000000000
	5000000	EOD	7	20000000	5000000	5000000	10000000	10000000	15000000	15000000	20000000	20000000	25000000	25000000	30000000	30000000	35000000
	50000000	EOD	7	200000000	50000000	50000000	100000000	100000000	150000000	150000000	200000000	200000000	250000000	250000000	300000000	300000000	350000000
	500000000	EOD	7	2000000000	500000000	500000000	1000000000	1000000000	1500000000	1500000000	2000000000	2000000000	2500000000	2500000000	3000000000	3000000000	3500000000
	5000000000	EOD	7	20000000000	5000000000	5000000000	10000000000	10000000000	15000000000	15000000000	20000000000	20000000000	25000000000	25000000000	30000000000	30000000000	35000000000
	5000000	EFD	6	10000000	5000000	5000000	5000000	5000000	10000000	10000000	10000000	10000000	15000000	15000000	15000000	15000000	20000000	20000000	20000000	20000000	25000000	25000000	25000000	25000000	30000000
	50000000	EFD	6	100000000	50000000	50000000	50000000	50000000	100000000	100000000	100000000	100000000	150000000	150000000	150000000	150000000	200000000	200000000	200000000	200000000	250000000	250000000	250000000	250000000	300000000
	500000000	EFD	6	1000000000	500000000	500000000	500000000	500000000	1000000000	1000000000	1000000000	1000000000	1500000000	1500000000	1500000000	1500000000	2000000000	2000000000	2000000000	2000000000	2500000000	2500000000	2500000000	2500000000	3000000000
	5000000000	EFD	6	10000000000	5000000000	5000000000	5000000000	5000000000	10000000000	10000000000	10000000000	10000000000	15000000000	15000000000	15000000000	15000000000	20000000000	20000000000	20000000000	20000000000	25000000000	25000000000	25000000000	25000000000	30000000000
	Vehicle	daily	7	0	0	0	0	0	0	0	0

## Sheet: Dose Finding
	% wound area remaining with time
	#	group	n	4	8	12	16	20	24
	1	5x109 daily	6	69.8	23.1	5.3	3.4	2.8	1.7
	2	5x108 daily	6	69.1	12.5	5.3	3.4	2.3	1.5
	3	5x107 daily	6	72.2	11	3.7	3	2.4	2.7
	4	5x106 daily	6	79.5	25	10.5	7.3	4.8	4.5
	5	5x109 EOD	7	70.7	24.8	4.3	4.1	1.9	1
	6	5x108 EOD	6	69.9	14.6	5.2	2.4	1.1	1.2
	7	5x107 EOD	6	72.5	21.1	4.8	3.2	2.1	1.4
	8	5x106 EOD	6	80	45.3	7.7	3.8	1.8	0.8
	9	5x109 EFD	6	77.6	29.5	6.2	2.4	1.3	1
	10	5x108 EFD	6	82.2	32.6	7.6	3.3	1.3	1
	11	5x107 EFD	6	80.2	43.2	15	6.2	2.4	1.3
	12	5x106 EFD	6	81.2	59	26.6	11.4	2.7	0.6
	13	Vehicle	6	79.4	50.2	33.9	27.2	19.7	15.3
	% wound contraction
	#	group	n	4	8	12	16	20	24
	1	5x109 daily	6	19,9	56,2	75,9	79,8	84,1	86,5		19.9	23.7	19.8	10	21.7	20	19.9	7.1	11.9	6.9	8.3	3.3	6.4
	2	5x108 daily	6	23,7	50,4	63,1	65	67,7	70		56.2	50.4	45.5	39.8	48.9	53.2	45.5	26.9	38.3	33.3	28.5	20.6	21.1
	3	5x107 daily	6	19,8	45,5	62,7	65,3	69,7	70,5		75.9	63.1	62.7	63.7	74.5	71.9	66.8	57.2	66.6	57.9	52.7	39.6	37.8
	4	5x106 daily	6	10	39,8	63,7	68,1	72,8	74,8		79.8	65	65.3	68.1	79.5	78.1	70.2	66.7	75.6	71.9	66	52.9	47.2
	5	5x109 EOD	7	21,7	48,9	74,5	79,5	82,3	84,3		84.1	67.7	69.7	72.8	82.3	79.8	73.7	71	81.1	77.7	77.6	68.6	56
	6	5x108 EOD	6	20	53,2	71,9	78,1	79,8	84,3		86.5	70	70.5	74.8	84.3	84.3	77.7	73.3	89.1	83.5	82.1	72.3	62.1
	7	5x107 EOD	6	19,9	45,5	66,8	70,2	73,7	77,7
	8	5x106 EOD	6	7,1	26,9	57,2	66,7	71	73,3
	9	5x109 EFD	6	11,9	38,3	66,6	75,6	81,1	89,1
	10	5x108 EFD	6	6,9	33,3	57,9	71,9	77,7	83,5
	11	5x107 EFD	6	8,3	28,5	52,7	66	77,6	82,1
	12	5x106 EFD	6	3,3	20,6	39,6	52,9	68,6	72,3
	13	Vehicle	6	6,4	21,1	37,8	47,2	56	62,1
	% wound re-epithelialisation
	#	group	n	4	8	12	16	20	24
	1	5x109 daily	6	10,3	20,8	18,8	16,8	13,1	11,7
	2	5x108 daily	6	7,2	37	31,6	31,6	30	28,5
	3	5x107 daily	6	8,1	43,5	33,6	31,7	27,9	26,8
	4	5x106 daily	6	10,5	35,1	25,8	24,6	22,4	20,7		10.3	7.2	8.1	10.5	7.6	10.1	7.6	12.9	10.6	10.9	11.5	20.1	14.2
	5	5x109 EOD	7	7,6	26,2	21,2	16,4	15,9	14,7		20.8	37	43.5	35.1	26.2	32.2	33.5	27.9	32.1	34.1	28.3	20.4	28.7
	6	5x108 EOD	6	10,1	32,2	22,9	19,5	19,2	14,5		18.8	31.6	33.6	25.8	21.2	22.9	28.4	35	27.2	34.6	32.3	33.8	28.3
	7	5x107 EOD	6	7,6	33,5	28,4	26,5	24,2	20,8		16.8	31.6	31.7	24.6	16.4	19.5	26.5	29.5	22.1	24.8	27.8	35.7	25.5
	8	5x106 EOD	6	12,9	27,9	35	29,5	27,1	25,9		13.1	30	27.9	22.4	15.9	19.2	24.2	27.1	17.6	21	20	28.7	24.2
	9	5x109 EFD	6	10,6	32,1	27,2	22,1	17,6	9,9		11.7	28.5	26.8	20.7	14.7	14.5	20.8	25.9	9.9	15.5	16.6	27.1	22.6
	10	5x108 EFD	6	10,9	34,1	34,6	24,8	21	15,5
	11	5x107 EFD	6	11,5	28,3	32,3	27,8	20	16,6
	12	5x106 EFD	6	20,1	20,4	33,8	35,7	28,7	27,1
	13	Vehicle	6	14,2	28,7	28,3	25,5	24,2	22,6

[truncated: 1 more sheets: Biodistribution]
